# Supplementary material for: Unravelling Alveolar Bone Regeneration Ability of Platelet-Rich Plasma: A Systematic Review with Meta-Analysis
Source: Bioengineering (Basel). 2022 Sep 27;9(10):506. doi: 10.3390/bioengineering9100506 (PMC9598440; doi:10.3390/bioengineering9100506)
Supplement: Supplementary file 1 [file bioengineering-09-00506-s001.zip]

Archive with 1 entries (1 files):
- bioengineering-1849885-Supplementary.pdf
